# Supplementary material for: Genetic architecture of end-use quality traits in soft white winter wheat
Source: BMC Genomics. 2022 Jun 14;23:440. doi: 10.1186/s12864-022-08676-5 (PMC9195237; doi:10.1186/s12864-022-08676-5)
Supplement: Supplementary file 2 — Additional file 2: Table S1. Summary of GWAS for 14 end-use quality in softwhite winter wheat using mixed linear model (MLM). Table S2. Summary of GWAS for 14 end-use quality in soft whitewinter wheat using Bayesian-information and Linkage-disequilibrium Iteratively Nested Keyway (BLINK) model. Table S3. Annotated genes within the genomic regions of large-effect markers identified in this study for end-use quality traits in soft white winter wheat. Table S4. Previously identified QTL within the genomic regions of Marker-Trait-Associations identified in this study. [file 12864_2022_8676_MOESM2_ESM.xlsx]

## Sheet: Table S1
Table S1. Summary of GWAS for 14 end-use quality in soft white winter wheat using mixed linear model (MLM).
Trait (a)	SNP (b)	Chromosome	Position (bp) ( c)	Alleles (d)	MAF ( e)	P value ( f)	FDR ( g)	R2 (h)	Effect	Model (i)
SKCS hardness	S7D_56065854	7D	56065854	C/G	0.169625	4.87349e-06	0.197464	0.0224273	2.19897	K
SKCS hardness	S5A_488047660	5A	488047660	C/T	0.0683521	1.80861e-05	0.287209	0.0196999	-3.20724	K
SKCS hardness	S5A_480515221	5A	480515221	C/T	0.139262	2.12653e-05	0.287209	0.0193648	-2.4601	K
SKCS hardness	S6B_705613777	6B	705613777	G/A	0.084453	4.19248e-05	0.360895	0.0179649	3.27112	K
SKCS hardness	S5A_480528442	5A	480528442	G/T	0.151304	4.45352e-05	0.360895	0.0178407	-2.40789	K
SKCS hardness	S1B_629063608	1B	629063608	C/T	0.143389	5.48325e-05	0.370284	0.0174134	-2.1653	K
SKCS hardness	S5A_478857359	5A	478857359	G/A	0.151424	8.36282e-05	0.398054	0.0165487	-2.22801	K
SKCS hardness	S4A_631232186	4A	631232186	C/A	0.061706	9.07861e-05	0.398054	0.0163809	2.70455	K
SKCS hardness	S3A_690786387	3A	690786387	A/G	0.231003	9.71562e-05	0.398054	0.0162424	1.82032	K
SKCS size	S2D_563799166	2D	563799166	G/T	0.0704501	7.82557e-05	0.796968	0.0171879	-0.0467132	K
SKCS size	S5D_220460581	5D	220460581	G/T	0.0969751	9.10598e-05	0.796968	0.0168687	0.0406914	K
SKCS size	S2B_18326207	2B	18326207	C/T	0.225528	9.54014e-05	0.796968	0.0167707	0.0351681	K
SKCS size	S2B_18326239	2B	18326239	C/T	0.225528	9.54014e-05	0.796968	0.0167707	0.0351681	K
SKCS weight	S7B_686004231	7B	686004231	G/A	0.0854369	3.09535e-05	0.393511	0.0189321	-1.4494	K
SKCS weight	S7B_686004240	7B	686004240	A/G	0.0854369	3.09535e-05	0.393511	0.0189321	-1.4494	K
SKCS weight	S5B_644844253	5B	644844253	G/A	0.103448	6.97945e-05	0.393511	0.0172304	-1.19631	K
SKCS weight	S1B_7230754	1B	7230754	G/C	0.319802	8.64406e-05	0.393511	0.0167847	-0.841874	K
SKCS weight	S1B_7230779	1B	7230779	C/T	0.319802	8.64406e-05	0.393511	0.0167847	-0.841874	K
Test weight	S7D_58486999	7D	58486999	C/G	0.0691057	2.34835e-05	0.858139	0.0188326	0.541265	K
Test weight	S5A_698528417	5A	698528417	T/C	0.135417	4.23584e-05	0.858139	0.0176373	-0.422316	K
Grain protein	S1B_46225625	1B	46225625	G/C	0.0731343	3.5226e-05	0.584822	0.0197659	0.405866	K
Grain protein	S1B_46257086	1B	46257086	T/C	0.0830793	4.33009e-05	0.584822	0.0193078	0.387925	K
Grain protein	S1B_46257123	1B	46257123	G/A	0.0830793	4.33009e-05	0.584822	0.0193078	0.387925	K
Break flour yield	S1B_653681752	1B	653681752	G/T	0.140194	1.98586e-09	8.04633e-05	0.0379205	-1.15926	K
Break flour yield	S1B_653082339	1B	653082339	G/T	0.365835	1.20737e-06	0.0122301	0.0246002	-0.579838	K
Break flour yield	S1B_653082375	1B	653082375	A/T	0.365835	1.20737e-06	0.0122301	0.0246002	-0.579838	K
Break flour yield	S1B_653082377	1B	653082377	G/C	0.365835	1.20737e-06	0.0122301	0.0246002	-0.579838	K
Flour yield	S1B_653681752	1B	653681752	G/T	0.140194	1.76312e-07	0.00714379	0.0270891	-0.902757	K
Flour yield	S1B_653082339	1B	653082339	G/T	0.365835	1.28567e-06	0.0130232	0.0232163	-0.522388	K
Flour yield	S1B_653082375	1B	653082375	A/T	0.365835	1.28567e-06	0.0130232	0.0232163	-0.522388	K
Flour yield	S1B_653082377	1B	653082377	G/C	0.365835	1.28567e-06	0.0130232	0.0232163	-0.522388	K
Flour yield	S1B_653086336	1B	653086336	C/G	0.399789	6.56455e-06	0.0386141	0.0200711	-0.549587	K
Flour yield	S7B_123656516	7B	123656516	G/C	0.153307	6.65924e-06	0.0386141	0.0200436	-0.638012	K
Flour yield	S1B_651285962	1B	651285962	G/C	0.207937	8.57709e-06	0.0386141	0.0195584	0.48534	K
Flour yield	S1B_651285968	1B	651285968	A/G	0.207937	8.57709e-06	0.0386141	0.0195584	0.48534	K
Flour yield	S1B_651285970	1B	651285970	G/T	0.207937	8.57709e-06	0.0386141	0.0195584	0.48534	K
Milling score	S2D_551847796	2D	551847796	G/C	0.102741	8.89931e-06	0.0515117	0.0250051	1.73288	K
Milling score	S2D_551847800	2D	551847800	G/C	0.102741	8.89931e-06	0.0515117	0.0250051	1.73288	K
Milling score	S2D_551847814	2D	551847814	G/A	0.102741	8.89931e-06	0.0515117	0.0250051	1.73288	K
Milling score	S2D_551847815	2D	551847815	C/T	0.102741	8.89931e-06	0.0515117	0.0250051	1.73288	K
Milling score	S2D_551847832	2D	551847832	C/T	0.102741	8.89931e-06	0.0515117	0.0250051	1.73288	K
Milling score	S2D_551847844	2D	551847844	C/A	0.102741	8.89931e-06	0.0515117	0.0250051	1.73288	K
Milling score	S2D_551847846	2D	551847846	A/G	0.102741	8.89931e-06	0.0515117	0.0250051	1.73288	K
Ash	S1D_488805272	1D	488805272	G/A	0.165443	7.98966e-06	0.12165	0.0274517	0.0134211	K
Ash	S2D_551847796	2D	551847796	G/C	0.102741	2.52086e-05	0.12165	0.024393	-0.0184837	K
Ash	S2D_551847800	2D	551847800	G/C	0.102741	2.52086e-05	0.12165	0.024393	-0.0184837	K
Ash	S2D_551847814	2D	551847814	G/A	0.102741	2.52086e-05	0.12165	0.024393	-0.0184837	K
Ash	S2D_551847815	2D	551847815	C/T	0.102741	2.52086e-05	0.12165	0.024393	-0.0184837	K
Ash	S2D_551847832	2D	551847832	C/T	0.102741	2.52086e-05	0.12165	0.024393	-0.0184837	K
Ash	S2D_551847844	2D	551847844	C/A	0.102741	2.52086e-05	0.12165	0.024393	-0.0184837	K
Ash	S2D_551847846	2D	551847846	A/G	0.102741	2.52086e-05	0.12165	0.024393	-0.0184837	K
Ash	S7A_33751763	7A	33751763	A/G	0.0978459	3.00238e-05	0.12165	0.02393	-0.0141494	K
Ash	S7A_33751770	7A	33751770	C/T	0.0978459	3.00238e-05	0.12165	0.02393	-0.0141494	K
Ash	S5A_3649534	5A	3649534	C/A	0.334808	3.61692e-05	0.133228	0.0234374	0.00987011	K
Ash	S6D_469220906	6D	469220906	A/G	0.111828	4.07559e-05	0.137612	0.023122	0.0154208	K
Flour protein	S1B_46660512	1B	46660512	C/G	0.0801056	7.55258e-05	0.371143	0.0181942	0.344676	K
Flour protein	S1B_46225625	1B	46225625	G/C	0.0731343	8.01289e-05	0.371143	0.0180628	0.327524	K
Flour protein	S1B_46257086	1B	46257086	T/C	0.0830793	8.47314e-05	0.371143	0.0179388	0.315487	K
Flour protein	S1B_46257123	1B	46257123	G/A	0.0830793	8.47314e-05	0.371143	0.0179388	0.315487	K
Flour protein	S6B_716819505	6B	716819505	G/T	0.0938462	8.51999e-05	0.371143	0.0179266	0.32174	K
Flour protein	S6B_716819524	6B	716819524	C/T	0.0938462	8.51999e-05	0.371143	0.0179266	0.32174	K
Flour protein	S1B_46883868	1B	46883868	C/A	0.0855148	9.15995e-05	0.371143	0.0177659	0.332865	K
Flour protein	S1B_46883876	1B	46883876	T/C	0.0855148	9.15995e-05	0.371143	0.0177659	0.332865	K
Flour protein	S1B_46883877	1B	46883877	C/A	0.0855148	9.15995e-05	0.371143	0.0177659	0.332865	K
Flour protein	S1B_46883880	1B	46883880	C/G	0.0855148	9.15995e-05	0.371143	0.0177659	0.332865	K
SDS sedimentation	S1D_408557735	1D	408557735	G/C	0.141136	4.80429e-05	0.544037	0.0188376	0.666581	K
SDS sedimentation	S1A_511632612	1A	511632612	C/G	0.206067	4.94578e-05	0.544037	0.0187741	-0.692838	K
SDS sedimentation	S4B_408304389	4B	408304389	A/G	0.0981964	6.21243e-05	0.544037	0.0182757	-0.848534	K
SDS sedimentation	S4B_408304413	4B	408304413	A/G	0.0981964	6.21243e-05	0.544037	0.0182757	-0.848534	K
SDS sedimentation	S1D_411189488	1D	411189488	C/G	0.148039	9.49916e-05	0.544037	0.0173501	0.650794	K
SDS sedimentation	S1D_411189520	1D	411189520	T/C	0.148039	9.49916e-05	0.544037	0.0173501	0.650794	K
Water SRC	S1B_653681752	1B	653681752	G/T	0.140194	1.35851e-07	0.0055044	0.034012	1.03999	K
Water SRC	S3B_2479355	3B	2479355	T/G	0.0578093	5.34129e-06	0.0368723	0.0252217	-1.04247	K
Water SRC	S1B_651285962	1B	651285962	G/C	0.207937	7.65016e-06	0.0368723	0.024372	-0.549613	K
Water SRC	S1B_651285968	1B	651285968	A/G	0.207937	7.65016e-06	0.0368723	0.024372	-0.549613	K
Water SRC	S1B_651285970	1B	651285970	G/T	0.207937	7.65016e-06	0.0368723	0.024372	-0.549613	K
Water SRC	S1B_653082339	1B	653082339	G/T	0.365835	7.99591e-06	0.0368723	0.0242675	0.540573	K
Water SRC	S1B_653082375	1B	653082375	A/T	0.365835	7.99591e-06	0.0368723	0.0242675	0.540573	K
Water SRC	S1B_653082377	1B	653082377	G/C	0.365835	7.99591e-06	0.0368723	0.0242675	0.540573	K
Water SRC	S3B_2479261	3B	2479261	C/T	0.0596234	8.1902e-06	0.0368723	0.0242108	-1.04453	K
FSV	S3D_266839264	3D	266839264	A/G	0.29294	4.27656e-05	0.993101	0.020951	0.409449	K
FSV	S6D_38812116	6D	38812116	G/A	0.0562431	8.21418e-05	0.993101	0.0193863	0.745416	K
FSV	S6D_56375281	6D	56375281	G/A	0.0619242	8.86291e-05	0.993101	0.0192046	0.651072	K
Cookie diameter	S7A_15080090	7A	15080090	T/C	0.0454831	3.33828e-05	0.472896	0.0216596	-0.120373	K
Cookie diameter	S7A_15080135	7A	15080135	T/C	0.0474765	3.90219e-05	0.472896	0.0212816	-0.117912	K
Cookie diameter	S3A_559862475	3A	559862475	G/A	0.194919	5.67867e-05	0.472896	0.020375	-0.0628305	K
Cookie diameter	S3D_13553131	3D	13553131	G/C	0.0602358	5.80206e-05	0.472896	0.0203232	-0.0879203	K
Cookie diameter	S7D_99953349	7D	99953349	G/A	0.0712799	5.83562e-05	0.472896	0.0203092	-0.0860375	K
Cookie diameter	S6B_650652795	6B	650652795	T/C	0.14523	7.92161e-05	0.507532	0.0195731	0.0768614	K
Cookie diameter	S4A_649432938	4A	649432938	T/G	0.161126	8.76827e-05	0.507532	0.019329	-0.0732298	K
a) SKCS, Single Kernel Characterization System; SDS sedimentation, flour sodium dodecyl sulfate sedimentation; Water SRC, water solvent retention capacity; FSV, flour swelling volume. For SKCS hardness, SKCS size, SKCS weight, test weight, grain protein, ash, flour protein, SDS sedimentation, FSV, and cookie diameter, there were no signifcant markers at FDR < 0.05. For these 10 traits, we reporte…
b) Significant single-nucleotide polymorphism (SNP).
c) Physical position of SNP sequence based on Wheat Chinese Spring IWGSC RefSeq v1.0.
d) SNP major allele/minor allele, the allele in bold is the allele associated with higher phenotypic value.
e) Minor allele frequency of the SNP.
f) P value of the significant SNP.
g) False discovery rate of the significant SNP.
h) phenotypic variation explained by the marker.
i) K: Mixed linear model accounted for kinship model.

## Sheet: Table S2 
Table S2. Summary of GWAS for 14 end-use quality in soft white winter wheat using Bayesian-information and Linkage-disequilibrium Iteratively Nested Keyway (BLINK) model.
Trait (a)	SNP (b)	Chromosome	Position (bp) ( c)	MAF (d)	P value ( e)	FDR (f)	Model (g)
SKCS hardness	S5A_488047660	5A	488047660	0.0683521	9.18518e-20	3.72165e-15	K + 4PC
SKCS hardness	S7A_49660286	7A	49660286	0.134146	1.00686e-09	2.03981e-05	K + 4PC
SKCS hardness	S6B_233122036	6B	233122036	0.068323	2.08474e-09	2.81565e-05	K + 4PC
SKCS hardness	S2B_673236771	2B	673236771	0.0577265	4.77498e-09	4.83682e-05	K + 4PC
SKCS hardness	S2A_700377996	2A	700377996	0.239091	3.33351e-08	0.000270134	K + 4PC
SKCS hardness	S2A_758893334	2A	758893334	0.217351	7.35671e-08	0.000482639	K + 4PC
SKCS hardness	S7D_56065854	7D	56065854	0.169625	8.33819e-08	0.000482639	K + 4PC
SKCS hardness	S3B_578627038	3B	578627038	0.405534	4.08189e-07	0.00206738	K + 4PC
SKCS hardness	S5A_552067381	5A	552067381	0.30507	7.32083e-07	0.00329584	K + 4PC
SKCS hardness	S5A_466983939	5A	466983939	0.189587	1.70074e-06	0.00597692	K + 4PC
SKCS hardness	S7B_126223946	7B	126223946	0.377586	1.83773e-06	0.00597692	K + 4PC
SKCS hardness	S5A_470174992	5A	470174992	0.184006	2.17439e-06	0.00597692	K + 4PC
SKCS hardness	S5A_470174999	5A	470174999	0.184006	2.17439e-06	0.00597692	K + 4PC
SKCS hardness	S5A_467665099	5A	467665099	0.0752773	2.21453e-06	0.00597692	K + 4PC
SKCS hardness	S5A_467665133	5A	467665133	0.0752773	2.21453e-06	0.00597692	K + 4PC
SKCS hardness	S5A_547778611	5A	547778611	0.311492	2.3602e-06	0.00597692	K + 4PC
SKCS hardness	S5A_461495592	5A	461495592	0.178209	3.06852e-06	0.00731356	K + 4PC
SKCS hardness	S5A_469065796	5A	469065796	0.179448	3.40196e-06	0.00765782	K + 4PC
SKCS hardness	S7B_134036865	7B	134036865	0.297932	5.10614e-06	0.0105791	K + 4PC
SKCS hardness	S1B_636796017	1B	636796017	0.15332	5.2219e-06	0.0105791	K + 4PC
SKCS hardness	S7B_134036928	7B	134036928	0.294173	6.1237e-06	0.0118152	K + 4PC
SKCS hardness	S5A_552314885	5A	552314885	0.27957	6.96268e-06	0.0128234	K + 4PC
SKCS hardness	S5A_462155287	5A	462155287	0.198706	8.04552e-06	0.0132326	K + 4PC
SKCS hardness	S1B_634247345	1B	634247345	0.166998	8.15698e-06	0.0132326	K + 4PC
SKCS hardness	S5A_469896515	5A	469896515	0.186189	8.63863e-06	0.0132326	K + 4PC
SKCS hardness	S5A_469608226	5A	469608226	0.182266	8.81784e-06	0.0132326	K + 4PC
SKCS hardness	S5A_469608230	5A	469608230	0.182266	8.81784e-06	0.0132326	K + 4PC
SKCS size	S2D_611125595	2D	611125595	0.111007	2.73705e-14	1.109e-09	K + 4PC
SKCS size	SUN_298147386	UN	298147386	0.181109	5.56929e-08	0.00105438	K + 4PC
SKCS size	S3D_309385041	3D	309385041	0.11583	7.80673e-08	0.00105438	K + 4PC
SKCS size	S1A_310870124	1A	310870124	0.0600775	1.30836e-07	0.00128808	K + 4PC
SKCS size	S2B_18326207	2B	18326207	0.225528	1.58952e-07	0.00128808	K + 4PC
SKCS size	S6B_171707739	6B	171707739	0.0693277	8.45745e-07	0.00571131	K + 4PC
SKCS size	S6B_463558417	6B	463558417	0.0570175	2.05318e-06	0.0100707	K + 4PC
SKCS size	S4A_7441663	4A	7441663	0.315925	2.41134e-06	0.0100707	K + 4PC
SKCS size	S2B_664340539	2B	664340539	0.488462	2.48548e-06	0.0100707	K + 4PC
SKCS size	S2B_664340540	2B	664340540	0.488462	2.48548e-06	0.0100707	K + 4PC
SKCS size	S7A_652539633	7A	652539633	0.195392	3.44326e-06	0.0126831	K + 4PC
SKCS size	S2B_664379574	2B	664379574	0.458654	4.10692e-06	0.013867	K + 4PC
SKCS size	S6B_163954842	6B	163954842	0.052901	4.8283e-06	0.0139149	K + 4PC
SKCS size	S6B_86688040	6B	86688040	0.0526316	4.96014e-06	0.0139149	K + 4PC
SKCS size	S6B_163950110	6B	163950110	0.0545455	5.27994e-06	0.0139149	K + 4PC
SKCS size	S3B_22915772	3B	22915772	0.289474	5.49481e-06	0.0139149	K + 4PC
SKCS size	S2B_671391206	2B	671391206	0.466725	6.01031e-06	0.014325	K + 4PC
SKCS weight	S7B_686004231	7B	686004231	0.0854369	4.4945e-14	1.82108e-09	K + 4PC
SKCS weight	S3D_309385041	3D	309385041	0.11583	1.07183e-12	2.17141e-08	K + 4PC
SKCS weight	S2B_533539475	2B	533539475	0.0863248	5.24224e-12	7.08017e-08	K + 4PC
SKCS weight	S2D_611125595	2D	611125595	0.111007	2.84994e-09	2.88685e-05	K + 4PC
SKCS weight	S5D_34076521	5D	34076521	0.0707635	6.46377e-09	5.23798e-05	K + 4PC
SKCS weight	S1B_427530823	1B	427530823	0.145763	7.08531e-08	0.00045466	K + 4PC
SKCS weight	S5A_673512961	5A	673512961	0.406	8.25898e-08	0.00045466	K + 4PC
SKCS weight	S1B_427530829	1B	427530829	0.142373	8.97695e-08	0.00045466	K + 4PC
SKCS weight	S6B_568869916	6B	568869916	0.356855	8.28701e-07	0.00373081	K + 4PC
SKCS weight	S2A_755433371	2A	755433371	0.107858	1.73883e-06	0.00704538	K + 4PC
SKCS weight	S1B_328813768	1B	328813768	0.230703	1.94112e-06	0.00715003	K + 4PC
SKCS weight	S5A_24202622	5A	24202622	0.1016	3.00075e-06	0.010132	K + 4PC
SKCS weight	S1B_39232913	1B	39232913	0.248106	3.53733e-06	0.0102598	K + 4PC
SKCS weight	S2A_677417790	2A	677417790	0.246507	3.54503e-06	0.0102598	K + 4PC
SKCS weight	S5B_32418313	5B	32418313	0.0888889	4.6375e-06	0.0125268	K + 4PC
Test weight	S7D_58486999	7D	58486999	0.0691057	2.39573e-13	6.03934e-09	K + 4PC
Test weight	S5B_506953332	5B	506953332	0.205029	2.98107e-13	6.03934e-09	K + 4PC
Test weight	S7A_669715941	7A	669715941	0.141941	1.05436e-11	1.42402e-07	K + 4PC
Test weight	S7A_86467387	7A	86467387	0.0850091	4.84222e-11	4.90493e-07	K + 4PC
Test weight	SUN_404125377	UN	404125377	0.207216	6.50543e-11	5.27174e-07	K + 4PC
Test weight	S3B_155413765	3B	155413765	0.190678	8.51779e-07	0.00310789	K + 4PC
Test weight	S3B_155413709	3B	155413709	0.192797	1.0759e-06	0.00310789	K + 4PC
Test weight	S3B_155413717	3B	155413717	0.192797	1.0759e-06	0.00310789	K + 4PC
Test weight	S3B_155413722	3B	155413722	0.192797	1.0759e-06	0.00310789	K + 4PC
Test weight	S3B_155413729	3B	155413729	0.192797	1.0759e-06	0.00310789	K + 4PC
Test weight	S3B_155413730	3B	155413730	0.192797	1.0759e-06	0.00310789	K + 4PC
Test weight	S3B_155413737	3B	155413737	0.192797	1.0759e-06	0.00310789	K + 4PC
Test weight	S3B_155413764	3B	155413764	0.192797	1.0759e-06	0.00310789	K + 4PC
Test weight	S3B_155413776	3B	155413776	0.192797	1.0759e-06	0.00310789	K + 4PC
Test weight	S1B_555776982	1B	555776982	0.144991	1.15056e-06	0.00310789	K + 4PC
Test weight	S5A_98037483	5A	98037483	0.435458	2.44922e-06	0.00620235	K + 4PC
Test weight	S5A_75259371	5A	75259371	0.410751	2.65616e-06	0.00628495	K + 4PC
Test weight	S5A_109928957	5A	109928957	0.415757	2.79207e-06	0.00628495	K + 4PC
Test weight	S3B_736666482	3B	736666482	0.317143	3.06574e-06	0.00653777	K + 4PC
Test weight	S5A_51742497	5A	51742497	0.450082	3.4414e-06	0.00697194	K + 4PC
Test weight	S5A_99587397	5A	99587397	0.422998	3.80294e-06	0.0073375	K + 4PC
Test weight	S7B_638498908	7B	638498908	0.268116	4.08039e-06	0.00738315	K + 4PC
Test weight	S3B_521791240	3B	521791240	0.140411	4.19104e-06	0.00738315	K + 4PC
Test weight	S3B_222068960	3B	222068960	0.16568	4.41703e-06	0.00745704	K + 4PC
Test weight	S5A_52281948	5A	52281948	0.489474	4.78071e-06	0.00774819	K + 4PC
Test weight	S7B_639233007	7B	639233007	0.236786	5.29889e-06	0.00795187	K + 4PC
Test weight	S7B_639233032	7B	639233032	0.236786	5.29889e-06	0.00795187	K + 4PC
Test weight	S3B_737069696	3B	737069696	0.333856	5.71575e-06	0.00818134	K + 4PC
Test weight	S5A_77519463	5A	77519463	0.391079	6.05005e-06	0.00818134	K + 4PC
Test weight	S5B_558122227	5B	558122227	0.232006	6.34768e-06	0.00818134	K + 4PC
Test weight	S5A_89704238	5A	89704238	0.448211	6.51961e-06	0.00818134	K + 4PC
Test weight	S2B_200689446	2B	200689446	0.244576	6.61182e-06	0.00818134	K + 4PC
Test weight	S5A_67475215	5A	67475215	0.480663	6.66331e-06	0.00818134	K + 4PC
Test weight	S1A_20272750	1A	20272750	0.051756	7.07676e-06	0.00843342	K + 4PC
Test weight	S7B_636429099	7B	636429099	0.291796	7.33984e-06	0.00849702	K + 4PC
Test weight	S6B_27918221	6B	27918221	0.232143	7.57048e-06	0.00852057	K + 4PC
Test weight	S5A_78417587	5A	78417587	0.436348	7.81741e-06	0.0085607	K + 4PC
Test weight	S7B_639382667	7B	639382667	0.283273	8.20287e-06	0.00860837	K + 4PC
Test weight	S3A_517668188	3A	517668188	0.0558559	8.28586e-06	0.00860837	K + 4PC
Test weight	S3B_737880954	3B	737880954	0.331797	9.1674e-06	0.00918524	K + 4PC
Test weight	S7B_639382659	7B	639382659	0.285072	1.02013e-05	0.00918524	K + 4PC
Test weight	S7B_639382662	7B	639382662	0.285072	1.02013e-05	0.00918524	K + 4PC
Test weight	S7B_639382666	7B	639382666	0.285072	1.02013e-05	0.00918524	K + 4PC
Test weight	S7B_639382676	7B	639382676	0.285072	1.02013e-05	0.00918524	K + 4PC
Test weight	S7B_639382710	7B	639382710	0.285072	1.02013e-05	0.00918524	K + 4PC
Test weight	S5A_95032035	5A	95032035	0.280952	1.06908e-05	0.00933441	K + 4PC
Test weight	S5A_79280530	5A	79280530	0.420078	1.08277e-05	0.00933441	K + 4PC
Test weight	S5A_52276092	5A	52276092	0.468	1.14207e-05	0.00944377	K + 4PC
Test weight	S5A_52276139	5A	52276139	0.468	1.14207e-05	0.00944377	K + 4PC
Test weight	S3B_519771229	3B	519771229	0.166996	1.31446e-05	0.0100825	K + 4PC
Test weight	S4B_408351282	4B	408351282	0.0806452	1.31885e-05	0.0100825	K + 4PC
Test weight	S4B_408351334	4B	408351334	0.0806452	1.31885e-05	0.0100825	K + 4PC
Test weight	S4B_408351345	4B	408351345	0.0806452	1.31885e-05	0.0100825	K + 4PC
Test weight	S1B_29278028	1B	29278028	0.48994	1.3494e-05	0.010125	K + 4PC
Test weight	S5A_53360127	5A	53360127	0.451334	1.46147e-05	0.0106792	K + 4PC
Test weight	S5A_55342030	5A	55342030	0.453532	1.47597e-05	0.0106792	K + 4PC
Test weight	S5A_99022019	5A	99022019	0.405759	1.63419e-05	0.0112174	K + 4PC
Test weight	S5A_99022029	5A	99022029	0.405759	1.63419e-05	0.0112174	K + 4PC
Test weight	S5A_99022032	5A	99022032	0.405759	1.63419e-05	0.0112174	K + 4PC
Test weight	S5A_77325852	5A	77325852	0.435085	1.67482e-05	0.0112174	K + 4PC
Test weight	S5A_51683297	5A	51683297	0.382716	1.68879e-05	0.0112174	K + 4PC
Test weight	S4B_408304389	4B	408304389	0.0981964	1.7994e-05	0.0113294	K + 4PC
Test weight	S4B_408304413	4B	408304413	0.0981964	1.7994e-05	0.0113294	K + 4PC
Test weight	S5A_79264486	5A	79264486	0.470736	1.80741e-05	0.0113294	K + 4PC
Test weight	S7B_638485921	7B	638485921	0.278826	1.82681e-05	0.0113294	K + 4PC
Test weight	S5A_82300714	5A	82300714	0.424714	1.84545e-05	0.0113294	K + 4PC
Test weight	S1B_486345727	1B	486345727	0.236082	1.91493e-05	0.0115805	K + 4PC
Test weight	S3B_434047994	3B	434047994	0.183453	2.32183e-05	0.013684	K + 4PC
Test weight	S5A_561660493	5A	561660493	0.128049	2.33031e-05	0.013684	K + 4PC
Test weight	S7B_636744313	7B	636744313	0.166116	2.40573e-05	0.013925	K + 4PC
Test weight	S4A_631976714	4A	631976714	0.0631164	2.49087e-05	0.0142148	K + 4PC
Test weight	S7B_639776366	7B	639776366	0.283742	2.583e-05	0.0144092	K + 4PC
Test weight	S4A_620342297	4A	620342297	0.19186	2.59606e-05	0.0144092	K + 4PC
Grain protein	S4B_63121316	4B	63121316	0.0977366	1.26305e-10	5.11761e-06	K + 4PC
Grain protein	S1B_46225625	1B	46225625	0.0731343	7.05614e-10	1.06561e-05	K + 4PC
Grain protein	S1B_633974958	1B	633974958	0.446322	7.88987e-10	1.06561e-05	K + 4PC
Grain protein	S3A_687517403	3A	687517403	0.226987	1.44823e-08	0.000146699	K + 4PC
Grain protein	SUN_415783567	UN	415783567	0.220067	1.92981e-08	0.000156384	K + 4PC
Grain protein	SUN_86449317	UN	86449317	0.189162	5.95583e-07	0.00268132	K + 4PC
Grain protein	SUN_86449318	UN	86449318	0.189162	5.95583e-07	0.00268132	K + 4PC
Grain protein	SUN_86449327	UN	86449327	0.189162	5.95583e-07	0.00268132	K + 4PC
Grain protein	SUN_86449335	UN	86449335	0.189162	5.95583e-07	0.00268132	K + 4PC
Grain protein	S4A_514430898	4A	514430898	0.457951	7.27414e-07	0.00294734	K + 4PC
Grain protein	S6B_669905884	6B	669905884	0.0639535	1.39158e-06	0.00512583	K + 4PC
Grain protein	S2D_28763299	2D	28763299	0.343284	2.81847e-06	0.00951657	K + 4PC
Grain protein	S4B_28735878	4B	28735878	0.0508744	3.4003e-06	0.00952652	K + 4PC
Grain protein	SUN_237483506	UN	237483506	0.0998322	3.52677e-06	0.00952652	K + 4PC
Grain protein	SUN_237483544	UN	237483544	0.0998322	3.52677e-06	0.00952652	K + 4PC
Grain protein	SUN_86449330	UN	86449330	0.208589	5.22176e-06	0.0132235	K + 4PC
Grain protein	S4B_28726892	4B	28726892	0.0516014	5.75593e-06	0.0137188	K + 4PC
Grain protein	S4B_30314566	4B	30314566	0.0576923	6.29822e-06	0.0141773	K + 4PC
Break flour yield	S7D_56065854	7D	56065854	0.169625	2.27397e-13	9.21368e-09	K + 4PC
Break flour yield	S5B_317292965	5B	317292965	0.396673	1.45734e-12	2.95243e-08	K + 4PC
Break flour yield	S5A_413022332	5A	413022332	0.150394	6.10514e-12	8.2456e-08	K + 4PC
Break flour yield	S1B_14688387	1B	14688387	0.116495	6.28085e-10	6.36219e-06	K + 4PC
Break flour yield	S7B_572590333	7B	572590333	0.0931459	9.14081e-10	7.40735e-06	K + 4PC
Break flour yield	S1B_653681752	1B	653681752	0.140194	1.26576e-07	0.000854769	K + 4PC
Break flour yield	S2A_678005650	2A	678005650	0.310236	1.56246e-07	0.000904399	K + 4PC
Break flour yield	S1B_100055026	1B	100055026	0.0773525	2.22147e-07	0.00112512	K + 4PC
Break flour yield	S5B_549556474	5B	549556474	0.0602094	1.36612e-06	0.00615026	K + 4PC
Break flour yield	S2A_568410609	2A	568410609	0.293419	2.09523e-06	0.00679961	K + 4PC
Break flour yield	S3A_45937421	3A	45937421	0.298799	2.1327e-06	0.00679961	K + 4PC
Break flour yield	S4A_583946472	4A	583946472	0.110108	2.51614e-06	0.00679961	K + 4PC
Break flour yield	S4A_584538827	4A	584538827	0.110403	2.55523e-06	0.00679961	K + 4PC
Break flour yield	S4A_584538828	4A	584538828	0.110403	2.55523e-06	0.00679961	K + 4PC
Break flour yield	S7D_58793892	7D	58793892	0.0651303	2.74548e-06	0.00679961	K + 4PC
Break flour yield	S7D_58793898	7D	58793898	0.0651303	2.74548e-06	0.00679961	K + 4PC
Break flour yield	S4A_584670848	4A	584670848	0.119744	3.0749e-06	0.00679961	K + 4PC
Break flour yield	S7D_58784647	7D	58784647	0.066474	3.18852e-06	0.00679961	K + 4PC
Break flour yield	S7D_58784660	7D	58784660	0.066474	3.18852e-06	0.00679961	K + 4PC
Break flour yield	S2A_582636705	2A	582636705	0.288747	3.46386e-06	0.00701744	K + 4PC
Break flour yield	S2A_541302117	2A	541302117	0.333658	4.12993e-06	0.00796841	K + 4PC
Break flour yield	S2A_565369408	2A	565369408	0.276753	4.69888e-06	0.00865405	K + 4PC
Break flour yield	S2A_581168171	2A	581168171	0.30217	5.04348e-06	0.00888486	K + 4PC
Break flour yield	S7D_58159482	7D	58159482	0.0618893	5.73685e-06	0.00968524	K + 4PC
Break flour yield	S2A_541302259	2A	541302259	0.336572	6.71228e-06	0.0103116	K + 4PC
Break flour yield	S2A_541302260	2A	541302260	0.336572	6.71228e-06	0.0103116	K + 4PC
Break flour yield	S2A_573656236	2A	573656236	0.278793	6.87135e-06	0.0103116	K + 4PC
Flour yield	S6B_19335996	6B	19335996	0.0703125	4.7349e-15	1.91849e-10	K + 4PC
Flour yield	S3B_61906662	3B	61906662	0.164129	1.49488e-09	2.66576e-05	K + 4PC
Flour yield	S2A_613720768	2A	613720768	0.0631263	1.97376e-09	2.66576e-05	K + 4PC
Flour yield	S4B_611852943	4B	611852943	0.083935	4.51448e-09	4.57294e-05	K + 4PC
Flour yield	S1B_653681752	1B	653681752	0.140194	2.02544e-07	0.00164133	K + 4PC
Flour yield	S1B_400164753	1B	400164753	0.0560272	2.0986e-06	0.0077301	K + 4PC
Flour yield	S1B_400164760	1B	400164760	0.0560272	2.0986e-06	0.0077301	K + 4PC
Flour yield	S1B_400164789	1B	400164789	0.0560272	2.0986e-06	0.0077301	K + 4PC
Flour yield	S1B_400164803	1B	400164803	0.0560272	2.0986e-06	0.0077301	K + 4PC
Flour yield	S1B_400164814	1B	400164814	0.0560272	2.0986e-06	0.0077301	K + 4PC
Flour yield	S1B_400164816	1B	400164816	0.0560272	2.0986e-06	0.0077301	K + 4PC
Flour yield	S6A_452095844	6A	452095844	0.150844	3.76487e-06	0.0127121	K + 4PC
Milling score	S5B_429515514	5B	429515514	0.345204	7.54448e-11	3.05687e-06	K + 4PC
Milling score	S2B_774121976	2B	774121976	0.112225	5.12638e-08	0.000977232	K + 4PC
Milling score	S1D_14707739	1D	14707739	0.0845643	7.23554e-08	0.000977232	K + 4PC
Milling score	S2A_73179800	2A	73179800	0.131062	1.38728e-06	0.0140525	K + 4PC
Ash	S5A_400573248	5A	400573248	0.16195	2.86049e-10	1.15901e-05	K + 4PC
Ash	S5A_5295116	5A	5295116	0.427195	1.60034e-09	3.24214e-05	K + 4PC
Ash	S7B_722329433	7B	722329433	0.344011	9.61263e-08	0.00129828	K + 4PC
Ash	S5B_502471811	5B	502471811	0.118717	1.53675e-07	0.00155665	K + 4PC
Flour protein	SUN_415783567	UN	415783567	0.220067	8.18759e-12	3.31745e-07	K + 4PC
Flour protein	S4B_100577175	4B	100577175	0.103986	9.28935e-11	1.16001e-06	K + 4PC
Flour protein	S4A_47134403	4A	47134403	0.39499	1.07482e-10	1.16001e-06	K + 4PC
Flour protein	S2A_613720768	2A	613720768	0.0631263	1.14518e-10	1.16001e-06	K + 4PC
Flour protein	S1B_46225625	1B	46225625	0.0731343	3.11756e-10	2.52635e-06	K + 4PC
Flour protein	S1D_480766628	1D	480766628	0.430077	1.48513e-08	0.000100291	K + 4PC
Flour protein	S3B_13367924	3B	13367924	0.0606061	7.7326e-07	0.00447585	K + 4PC
Flour protein	S2D_28763299	2D	28763299	0.343284	1.26462e-06	0.00619921	K + 4PC
Flour protein	S2B_774121976	2B	774121976	0.124204	1.37699e-06	0.00619921	K + 4PC
Flour protein	S1B_629267004	1B	629267004	0.0789474	2.27869e-06	0.0092328	K + 4PC
SDS sedimentation	S1B_561712520	1B	561712520	0.402211	2.26137e-13	9.16264e-09	K + 4PC
SDS sedimentation	S3B_723613675	3B	723613675	0.40404	2.77051e-08	0.000552061	K + 4PC
SDS sedimentation	S5B_473610078	5B	473610078	0.23849	4.08752e-08	0.000552061	K + 4PC
SDS sedimentation	S7A_731026067	7A	731026067	0.260832	8.79167e-08	0.000890552	K + 4PC
SDS sedimentation	S7A_730416426	7A	730416426	0.212199	1.9135e-07	0.00155063	K + 4PC
SDS sedimentation	S7A_730999593	7A	730999593	0.234776	2.40708e-07	0.0016255	K + 4PC
SDS sedimentation	S1A_511632612	1A	511632612	0.206067	3.70023e-07	0.00201799	K + 4PC
SDS sedimentation	S7A_731098372	7A	731098372	0.237138	4.12517e-07	0.00201799	K + 4PC
SDS sedimentation	S7A_731395951	7A	731395951	0.243328	5.50247e-07	0.00201799	K + 4PC
SDS sedimentation	S7A_731881416	7A	731881416	0.217842	5.97659e-07	0.00201799	K + 4PC
SDS sedimentation	S7A_731881422	7A	731881422	0.217842	5.97659e-07	0.00201799	K + 4PC
SDS sedimentation	S7A_731881450	7A	731881450	0.217842	5.97659e-07	0.00201799	K + 4PC
SDS sedimentation	S5B_13249354	5B	13249354	0.314691	6.70943e-07	0.00209117	K + 4PC
SDS sedimentation	S1D_121990680	1D	121990680	0.0686654	8.08629e-07	0.00234029	K + 4PC
SDS sedimentation	S7A_731742765	7A	731742765	0.234351	1.12054e-06	0.00298132	K + 4PC
SDS sedimentation	S5B_15013398	5B	15013398	0.346591	1.17728e-06	0.00298132	K + 4PC
SDS sedimentation	S5A_585018041	5A	585018041	0.435516	2.28119e-06	0.00543701	K + 4PC
SDS sedimentation	S7A_732455012	7A	732455012	0.232432	2.53393e-06	0.00548682	K + 4PC
SDS sedimentation	S7A_732389442	7A	732389442	0.244949	2.57292e-06	0.00548682	K + 4PC
SDS sedimentation	S7A_675198728	7A	675198728	0.108466	2.96792e-06	0.00601272	K + 4PC
SDS sedimentation	S7A_731086446	7A	731086446	0.259875	3.56384e-06	0.00687617	K + 4PC
SDS sedimentation	S3A_54947120	3A	54947120	0.148467	4.82849e-06	0.00814179	K + 4PC
SDS sedimentation	S7A_675198718	7A	675198718	0.111993	5.20786e-06	0.00814179	K + 4PC
SDS sedimentation	S7A_733611334	7A	733611334	0.234862	5.35411e-06	0.00814179	K + 4PC
SDS sedimentation	S7A_733611348	7A	733611348	0.234862	5.35411e-06	0.00814179	K + 4PC
SDS sedimentation	S7A_732594008	7A	732594008	0.231624	5.36166e-06	0.00814179	K + 4PC
SDS sedimentation	S7A_733446965	7A	733446965	0.223478	7.03299e-06	0.00814179	K + 4PC
SDS sedimentation	S7A_733446980	7A	733446980	0.223478	7.03299e-06	0.00814179	K + 4PC
SDS sedimentation	S7A_733446983	7A	733446983	0.223478	7.03299e-06	0.00814179	K + 4PC
SDS sedimentation	S7A_733446985	7A	733446985	0.223478	7.03299e-06	0.00814179	K + 4PC
SDS sedimentation	S7A_733446995	7A	733446995	0.223478	7.03299e-06	0.00814179	K + 4PC
SDS sedimentation	S7A_733446996	7A	733446996	0.223478	7.03299e-06	0.00814179	K + 4PC
SDS sedimentation	S7A_733447006	7A	733447006	0.223478	7.03299e-06	0.00814179	K + 4PC
SDS sedimentation	S7A_733447007	7A	733447007	0.223478	7.03299e-06	0.00814179	K + 4PC
SDS sedimentation	S7A_733447009	7A	733447009	0.223478	7.03299e-06	0.00814179	K + 4PC
SDS sedimentation	S2D_647968717	2D	647968717	0.160777	7.31513e-06	0.00823318	K + 4PC
SDS sedimentation	S7D_10859085	7D	10859085	0.305206	7.58337e-06	0.0083044	K + 4PC
SDS sedimentation	S1D_411063068	1D	411063068	0.138079	8.03538e-06	0.00856783	K + 4PC
SDS sedimentation	S7D_585445817	7D	585445817	0.0730435	8.99811e-06	0.00934834	K + 4PC
SDS sedimentation	S7A_676422842	7A	676422842	0.22192	1.01997e-05	0.00970411	K + 4PC
SDS sedimentation	S7A_732593920	7A	732593920	0.236641	1.03077e-05	0.00970411	K + 4PC
SDS sedimentation	S7A_675597235	7A	675597235	0.224638	1.06388e-05	0.00970411	K + 4PC
SDS sedimentation	S5B_16004081	5B	16004081	0.433402	1.10171e-05	0.00970411	K + 4PC
SDS sedimentation	S5B_16004100	5B	16004100	0.433402	1.10171e-05	0.00970411	K + 4PC
SDS sedimentation	S5B_16004101	5B	16004101	0.433402	1.10171e-05	0.00970411	K + 4PC
SDS sedimentation	S5B_16004105	5B	16004105	0.433402	1.10171e-05	0.00970411	K + 4PC
SDS sedimentation	S5D_135645455	5D	135645455	0.352792	1.17008e-05	0.0100871	K + 4PC
SDS sedimentation	S5B_13171584	5B	13171584	0.308394	1.44053e-05	0.0120423	K + 4PC
SDS sedimentation	S2A_159882069	2A	159882069	0.0941781	1.45632e-05	0.0120423	K + 4PC
SDS sedimentation	S2A_650612024	2A	650612024	0.0655738	1.55036e-05	0.0124007	K + 4PC
SDS sedimentation	S7A_733499116	7A	733499116	0.197605	1.58646e-05	0.0124007	K + 4PC
SDS sedimentation	S7A_733499087	7A	733499087	0.174651	1.62209e-05	0.0124007	K + 4PC
SDS sedimentation	S7A_733499108	7A	733499108	0.174651	1.62209e-05	0.0124007	K + 4PC
SDS sedimentation	S1A_5326555	1A	5326555	0.303411	1.89852e-05	0.0135743	K + 4PC
SDS sedimentation	S1A_5326601	1A	5326601	0.303411	1.89852e-05	0.0135743	K + 4PC
SDS sedimentation	S7A_732081451	7A	732081451	0.222603	1.9096e-05	0.0135743	K + 4PC
SDS sedimentation	S7A_732081464	7A	732081464	0.222603	1.9096e-05	0.0135743	K + 4PC
Water SRC	S1B_653681752	1B	653681752	0.140194	6.45673e-14	2.61614e-09	K + 4PC
Water SRC	S7B_550573837	7B	550573837	0.0606936	4.96369e-11	1.00559e-06	K + 4PC
Water SRC	S7A_237957211	7A	237957211	0.0652174	2.24484e-10	3.03188e-06	K + 4PC
Water SRC	S2D_649780094	2D	649780094	0.141287	5.27959e-09	5.34796e-05	K + 4PC
Water SRC	S2A_723134596	2A	723134596	0.0956938	8.81676e-09	7.14475e-05	K + 4PC
Water SRC	SUN_34452235	UN	34452235	0.0634921	3.33913e-08	0.000225492	K + 4PC
Water SRC	S5A_673550305	5A	673550305	0.371058	1.85944e-07	0.00107629	K + 4PC
Water SRC	S5A_685866260	5A	685866260	0.187822	4.66762e-07	0.00236403	K + 4PC
Water SRC	S7A_563572132	7A	563572132	0.0623722	9.31464e-07	0.00419345	K + 4PC
Water SRC	S5A_673548027	5A	673548027	0.383227	2.921e-06	0.0118353	K + 4PC
Water SRC	S7D_606834458	7D	606834458	0.0946399	3.41477e-06	0.0124096	K + 4PC
Water SRC	S5A_673512961	5A	673512961	0.406	3.67529e-06	0.0124096	K + 4PC
Water SRC	S6B_4874543	6B	4874543	0.365385	6.83011e-06	0.0212879	K + 4PC
Water SRC	S4A_651635607	4A	651635607	0.079588	1.02702e-05	0.0297234	K + 4PC
Water SRC	S2A_713918910	2A	713918910	0.0882353	1.34852e-05	0.0351538	K + 4PC
Water SRC	S5A_673483935	5A	673483935	0.406526	1.47493e-05	0.0351538	K + 4PC
Water SRC	S5A_673483959	5A	673483959	0.406526	1.47493e-05	0.0351538	K + 4PC
Water SRC	S2A_714010715	2A	714010715	0.093543	1.83091e-05	0.0412138	K + 4PC
Water SRC	S7D_9389697	7D	9389697	0.0518453	3.31631e-05	0.0707212	K + 4PC
Water SRC	S6A_23959762	6A	23959762	0.173844	3.60904e-05	0.0731155	K + 4PC
Water SRC	S5B_73468588	5B	73468588	0.385567	4.6194e-05	0.0891279	K + 4PC
Water SRC	S6A_613770385	6A	613770385	0.414655	6.46765e-05	0.111082	K + 4PC
Water SRC	S2B_12419617	2B	12419617	0.104126	6.64376e-05	0.111082	K + 4PC
Water SRC	S6B_474502534	6B	474502534	0.219237	7.12804e-05	0.111082	K + 4PC
Water SRC	S6B_474502536	6B	474502536	0.219237	7.12804e-05	0.111082	K + 4PC
Water SRC	S6B_474502543	6B	474502543	0.219237	7.12804e-05	0.111082	K + 4PC
Water SRC	S7B_335899892	7B	335899892	0.252373	8.14935e-05	0.119931	K + 4PC
Water SRC	S6B_3567083	6B	3567083	0.326087	8.28784e-05	0.119931	K + 4PC
Water SRC	S6D_1429800	6D	1429800	0.17197	0.000101229	0.13815	K + 4PC
Water SRC	S4A_631565625	4A	631565625	0.0543294	0.000107145	0.13815	K + 4PC
Water SRC	S6A_617838589	6A	617838589	0.397479	0.000110832	0.13815	K + 4PC
Water SRC	S1B_651285962	1B	651285962	0.207937	0.000120271	0.13815	K + 4PC
Water SRC	S1B_651285968	1B	651285968	0.207937	0.000120271	0.13815	K + 4PC
Water SRC	S1B_651285970	1B	651285970	0.207937	0.000120271	0.13815	K + 4PC
Water SRC	S4B_4791570	4B	4791570	0.235075	0.000122745	0.13815	K + 4PC
Water SRC	S4B_4791631	4B	4791631	0.235075	0.000122745	0.13815	K + 4PC
Water SRC	S6D_1429805	6D	1429805	0.153788	0.000127025	0.139103	K + 4PC
Water SRC	S6D_3768051	6D	3768051	0.422261	0.000131803	0.140537	K + 4PC
Water SRC	S6A_615036945	6A	615036945	0.491087	0.000139328	0.143803	K + 4PC
Water SRC	S4A_690916947	4A	690916947	0.0615385	0.000150687	0.143803	K + 4PC
Water SRC	S5B_153502421	5B	153502421	0.245681	0.000157194	0.143803	K + 4PC
Water SRC	S7B_336836388	7B	336836388	0.237121	0.000159439	0.143803	K + 4PC
Water SRC	S3A_25896725	3A	25896725	0.183422	0.000160594	0.143803	K + 4PC
Water SRC	S3A_24993796	3A	24993796	0.0932358	0.000161192	0.143803	K + 4PC
Water SRC	S3A_24993797	3A	24993797	0.0932358	0.000161192	0.143803	K + 4PC
Water SRC	S5B_71300482	5B	71300482	0.400697	0.000169423	0.143803	K + 4PC
Water SRC	S6A_615496583	6A	615496583	0.458678	0.000173266	0.143803	K + 4PC
Water SRC	S1B_587611851	1B	587611851	0.232236	0.000173577	0.143803	K + 4PC
Water SRC	S6A_613308104	6A	613308104	0.312249	0.000188115	0.143803	K + 4PC
Water SRC	S5A_382294123	5A	382294123	0.240709	0.000194711	0.143803	K + 4PC
Water SRC	S2A_677483310	2A	677483310	0.219092	0.000198707	0.143803	K + 4PC
Water SRC	S2B_65116222	2B	65116222	0.200906	0.000202259	0.143803	K + 4PC
Water SRC	S6A_611927983	6A	611927983	0.403967	0.000203046	0.143803	K + 4PC
Water SRC	S6A_611928008	6A	611928008	0.403967	0.000203046	0.143803	K + 4PC
Water SRC	S7B_336365397	7B	336365397	0.272449	0.000208053	0.143803	K + 4PC
Water SRC	S7B_336365418	7B	336365418	0.272449	0.000208053	0.143803	K + 4PC
Water SRC	S7B_336365433	7B	336365433	0.272449	0.000208053	0.143803	K + 4PC
Water SRC	S1D_435465609	1D	435465609	0.267355	0.000209682	0.143803	K + 4PC
Water SRC	S2A_705847549	2A	705847549	0.0837104	0.000212823	0.143803	K + 4PC
Water SRC	S2D_633208724	2D	633208724	0.0614173	0.000212947	0.143803	K + 4PC
FSV	S3D_266839264	3D	266839264	0.29294	5.26609e-14	2.13371e-09	K + 4PC
FSV	S6D_38812116	6D	38812116	0.0562431	2.7057e-10	5.48149e-06	K + 4PC
FSV	S7A_7717654	7A	7717654	0.13156	5.25931e-08	0.000556346	K + 4PC
FSV	S5D_86308878	5D	86308878	0.0545092	5.49233e-08	0.000556346	K + 4PC
Cookie diameter	S1B_557611006	1B	557611006	0.322392	1.42764e-10	5.7845e-06	K + 4PC
Cookie diameter	S7A_15080135	7A	15080135	0.0474765	1.57401e-09	3.18879e-05	K + 4PC
Cookie diameter	S5A_396230360	5A	396230360	0.0618476	2.53483e-08	0.00034086	K + 4PC
Cookie diameter	S2A_745589956	2A	745589956	0.072836	3.36503e-08	0.00034086	K + 4PC
Cookie diameter	S3D_7169519	3D	7169519	0.0811607	1.77505e-07	0.00143843	K + 4PC
Cookie diameter	S5A_702477666	5A	702477666	0.478181	6.23968e-07	0.00421365	K + 4PC
Cookie diameter	S3D_13553131	3D	13553131	0.0602358	1.31508e-06	0.00761204	K + 4PC
a) SKCS, Single Kernel Characterization System; SDS sedimentation, flour sodium dodecyl sulfate sedimentation; Water SRC, water solvent retention capacity; FSV, flour swelling volume.
b) Significant single-nucleotide polymorphism (SNP).
c) Physical position of SNP sequence based on Wheat Chinese Spring IWGSC RefSeq v1.0.
d) Minor allele frequency of the SNP.
e) P value of the significant SNP.
f) False discovery rate of the significant SNP.
g) K+ 4PC : BLINK model that accounted for Kinship & Q based on the first four PCs

## Sheet: Table S3
Table S3. Annotated genes within the genomic regions of large-effect markers identified in this study for end-use quality traits in soft white winter wheat.
TRAIT	Large effect significant SNP	Annotated genes	Region sequence	Functional annotation	GWAS (previous studies, GrainGenes Database)	Position (bp)	Trait	Phenotype trial
SKCS hardness	S5A_480515221	TraesCS5A01G270000	chr5A:480503178..480503831	HTH-type transcriptional regulator
SKCS hardness		TraesCS5A01G270100	chr5A:480507905..480508712	TMV response-related protein
SKCS hardness		TraesCS5A01G270200	chr5A:480512320..480514863	Cytochrome P450
SKCS hardness		TraesCS5A01G270300	chr5A:480528810..480533219	Serine/threonine-protein kinase
SKCS hardness		TraesCS5A01G270400	chr5A:480629792..480630472	UvrB/UvrC domain protein (DUF3506)
SKCS hardness	S6B_705613777	TraesCS7A01G522400	chr7A:705591930..705594175	Leucine rich repeat receptor kinase	Kukri_c26960_167	chr7A:705688022..705688022	thousand kernel weight	SWWpanel_2012_Manhattan_Irr
SKCS hardness		TraesCS7A01G522500	chr7A:705595850..705596146	UDP-N-acetylmuramate--L-alanine ligase	Excalibur_c102781_70	chr7A:705690054..705690054	grain fill duration	SW-AMPanel_2012_Bozeman
SKCS hardness		TraesCS7A01G522600	chr7A:705599542..705601302	Reverse transcriptase
SKCS hardness		TraesCS7A01G522700	chr7A:705676560..705676829	Protein kinase superfamily protein
SKCS hardness		TraesCS7A01G522800	chr7A:705678247..705679898	Cytochrome P450, putative
SKCS hardness		TraesCS7A01G522900	chr7A:705684957..705687501	Elongator complex protein 4
SKCS hardness		TraesCS7A01G523000	chr7A:705687958..705690866	Protein kinase, putative
SKCS hardness
SKCS weight	S2B_533178165	TraesCS2B01G373800	chr2B:532475881..532476909	little nuclei4	gbsHWWAMP24431	chr2B:532479015..532479015	thousand kernel weight	HWWpanel_2013_FortCollins_Dry
SKCS weight		TraesCS2B01G373900	chr2B:533440052..533440918	Cytochrome P450 family protein, expressed	gbsHWWAMP35028	chr2B:533440511..533440511	thousand kernel weight	HWWpanel_2013_FortCollins_Dry
SKCS weight		TraesCS2B01G374000	chr2B:533471893..533474425	GRIP and coiled-coil domain-containing protein 1	gbsHWWAMP35028	chr2B:533440511..533440511	test weight	HWWpanel_2013_Hays
Test weight	S4B_413497949	TraesCS4B01G190800	chr4B:413485750..413486695	N/A
Test weight		TraesCS4B01G191000	chr4B:413492621..413495998	N/A
Test weight		TraesCS4B01G191200	chr4B:413499439..413500972	N/A
Grain protein	S1B_46883868	TraesCS1B01G061800	chr1B:46874244..46877143	N/A
Grain protein		TraesCS1B01G061900	chr1B:46883638..46884671	N/A
Break flour yield	S1B_653681752	TraesCS1B01G428500	chr1B:653683120..653684220	N/A	gbsHWWAMP57308	chr1B:653681771..653681771	Zn	HWWpanel_2013_Tipton
Flour yield	S1B_653681752	TraesCS1B01G428500	chr1B:653683120..653684220	N/A	gbsHWWAMP57308	chr1B:653681771..653681771	Zn
Flour yield	S6B_19335996	TraesCS6B01G033000	chr6B:19319215..19321276	N/A
Flour yield		TraesCS6B01G033100	chr6B:19450290..19450679	N/A
Milling score	S1D_14707739	TraesCS1D01G034300	chr1D:14688780..14709351	N/A
Milling score		TraesCS1D01G034400	chr1D:14717671..14719283	N/A
Milling score	S5A_20640566	TraesCS5A01G025600	chr5A:20794918..20795550	ATP binding cassette subfamily B4	WCSS1_contig1504752_5AS-2150	chr5A:20636663..20636663	Zn	HWWpanel_2013_Tipton
Milling score		TraesCS5A01G025700	chr5A:20816765..20821935	Kinase, putative
Milling score		TraesCS5A01G025800	chr5A:20822571..20823194	Cysteine synthase
Ash	S4A_120144412	TraesCS4A01G106100	chr4A:120144421..120144606	disease resistance protein (TIR-NBS class)
Ash		TraesCS4A01G105900	chr4A:120140143..120142355	2,3-bisphosphoglycerate-independent phosphoglycerate mutase
Ash		TraesCS4A01G106000	chr4A:120142076..120142309	golgi nucleotide sugar transporter 1
Flour protein	S1B_46883868	TraesCS1B01G061800	chr1B:46874244..46877143	N/A
Flour protein		TraesCS1B01G061900	chr1B:46883638..46884671	N/A
SDS sedimentation	S1D_121990680	TraesCS1D01G121800	chr1D:121619108..121626510	N/A	GENE-0158_358	chr1D:121142693..121142693	whole grain protein	SW-AMPanel_2012_Bozeman
SDS sedimentation		TraesCS1D01G121900	chr1D:122537387..122542641	N/A	GENE-0158_358	chr1D:121142693..121142693	SDS sedimentation	SW-AMPanel_2012_Saskatoon
SDS sedimentation		TraesCS1D01G122000	chr1D:122545054..122548656	N/A	GENE-0158_358	chr1D:121142693..121142693	Cu	HWWpanel_2013_Mead
SDS sedimentation					BS00068380_51	chr1D:121312106..121312106	SDS sedimentation	SW AM Panel
SDS sedimentation					BS00068380_51	chr1D:121312106..121312106	whole grain protein	SW-AMPanel_2012_Bozeman
SDS sedimentation					WCSS1_contig6100580_2AL-241	chr1D:122547024..122547024	Cu	HWWpanel_2013_Mead
SDS sedimentation					BS00091632_51	chr1D:122773052..122773052	whole grain protein	SW-AMPanel_2012_Bozeman
SDS sedimentation					BS00091632_51	chr1D:122773052..122773052	SDS sedimentation	SW-AMPanel_2012_Saskatoon
SDS sedimentation					GENE-0040_194	chr1D:122835717..122835717	SDS sedimentation	SW AM Panel
SDS sedimentation					GENE-0040_194	chr1D:122835717..122835717	whole grain protein	SW-AMPanel_2012_Bozeman
SDS sedimentation					GENE-0040_121	chr1D:122835784..122835784	SDS sedimentation	SW-AMPanel_2012_Saskatoon
SDS sedimentation					GENE-0339_174	chr1D:123104862..123104862	whole grain protein	SW-AMPanel_2012_Bozeman
SDS sedimentation					GENE-0339_174	chr1D:123104862..123104862	SDS sedimentation	SW-AMPanel_2012_Saskatoon
SDS sedimentation	S1D_411063068	TraesCS1D01G315900	chr1D:411058981..411059580	N/A
Water SRC	S1B_653681752	TraesCS1B01G428500	chr1B:653683120..653684220	N/A

## Sheet: Table S4
Table S4. Previously identified QTL within the genomic regions of Marker-Trait-Associations identified in this study.
Trait (a)	SNP (b)	Chromosome	Position (bp) (c )	Alleles (d)	MAF (e )	P value (f)	FDR (g)	Effect	End-use quality QTL in previous studies	References h
SKCS hardness	S1A_583894689	1A	583894689	T/C	0.28	1.75e-05	0.0444	1.04	QGh.caas-1A (wmc59, 575 Mb)	Li et al. 2012b
SKCS hardness	S1B_635869100	1B	635869100	A/G	0.24	3.84e-08	0.000519	-1.46	Qgh-1B (wPt-1675, 641 Mb); QKh.WY-1B.1b (wmc326, 649 Mb); QGh.cass-1B (barc81, 628 Mb); QNhi.hwwgr-1BL (IWA4154-gwm153, 628-629 Mb); QKH.ksw-1B (dh10006, 649 Mb)	Jun et al. 2012; Li et al. 2012a; Li et al. 2009; Li et al. 2016; Zhang et al. 2020
SKCS hardness	S3A_690786387	3A	690786387	A/G	0.23	4.73e-06	0.016	1.72	wPt-4725 (709 Mb)	Bordes et al. 2011
SKCS hardness	S3B_718850970	3B	718850970	C/G	0.46	7.04e-09	0.000143	-1.34	QKh.WJ-3B.3 (cft53, 695 Mb)	Li et al., 2012a
SKCS hardness	S4D_509798252	4D	509798252	A/G	0.38	1.32e-05	0.0355	-0.97
SKCS hardness	S5A_480515221	5A	480515221	C/T	0.14	2.91e-19	1.18e-14	-3.34	S5A_463766631 (464 Mb)	Aoun et al., 2021a
SKCS hardness	S5B_549556474	5B	549556474	G/T	0.06	1.45e-07	0.00118	-2.49	wmc289 (556 Mb); Qshi.hwwgr-5BL (IWA5950-IWA2565, 566-571 Mb)	Sun et al. 2010; Li et al. 2016
SKCS hardness	S6B_11537871	6B	11537871	C/T	0.05	5.51e-07	0.00319	-3.51
SKCS hardness	S6B_130163859	6B	130163859	A/G	0.18	4.98e-07	0.00319	-1.47	IWB11485 (121 Mb)	Jernigan et al. 2018
SKCS hardness	S6B_233122036	6B	233122036	T/C	0.07	7.69e-07	0.0039	2.1
SKCS hardness	S6B_705613777	6B	705613777	G/A	0.08	1.36e-06	0.00615	2.14	S6B_703822990 (704 Mb)	Aoun et al. 2021a
SKCS hardness	S7A_12011069	7A	12011069	T/A	0.05	9.44e-06	0.0273	2.85	wPt-0744 (0.2 Mb)	Bordes et al. 2011
SKCS hardness	S7A_514892901	7A	514892901	A/T	0.12	1.56e-06	0.00632	-1.78
SKCS hardness	S7B_643501407	7B	643501407	A/G	0.46	5.79e-08	0.000586	1.37	QKh.WJ-7B.1b (wmc517.1, 652 Mb), QGh.caas-7B (wmc517, 652 Mb)	Li et al. 2012a; Li et al. 2009
SKCS hardness	S7D_56065854	7D	56065854	C/G	0.17	9.33e-06	0.0273	1.32
SKCS hardness	S7D_617377539	7D	617377539	C/T	0.06	3.91e-06	0.0144	2.27
SKCS size	S1B_569507932	1B	569507932	T/C	0.47	1.19e-06	0.00536	0.02
SKCS size	S2B_154846350	2B	154846350	T/G	0.4	1.72e-06	0.00696	0.02	QKd.cob-1A (barc55, 134 Mb):trait= kernel diameter, IWB30179 (159 Mb)	El-Feki et al. 2013; Jernigan et al. 2018
SKCS size	S2D_563799166	2D	563799166	G/T	0.07	8.65e-06	0.025	-0.04	QKd.hwwgr-2DL (IWA5252, 552 Mb): trait= kernel diameter	Li et al. 2016
SKCS size	S2D_586961640	2D	586961640	A/G	0.2	3.38e-06	0.0105	0.03
SKCS size	S3A_60689591	3A	60689591	T/C	0.32	3.84e-07	0.00225	-0.02
SKCS size	S3A_721092685	3A	721092685	C/G	0.17	2.26e-07	0.00196	0.03
SKCS size	S4B_578521140	4B	578521140	T/C	0.23	2.91e-08	0.000393	0.03
SKCS size	S5A_578074731	5A	578074731	A/G	0.21	4.99e-07	0.00253	-0.03	QKD.ksu-5A1 (dh2547, 568 Mb): trait= kernel diameter	Zhang et al. 2020
SKCS size	S5A_583031341	5A	583031341	C/T	0.42	2.28e-06	0.0078	-0.02
SKCS size	S5A_636959783	5A	636959783	T/C	0.17	2.31e-06	0.0078	-0.02
SKCS size	S5B_615969532	5B	615969532	G/A	0.08	3.89e-07	0.00225	0.04
SKCS size	S6B_126632693	6B	126632693	T/G	0.05	1.31e-08	0.000265	0.04
SKCS size	S6B_336606108	6B	336606108	T/G	0.17	2.42e-07	0.00196	-0.02
SKCS size	S6B_583281710	6B	583281710	G/A	0.11	2.86e-10	1.16e-05	0.04
SKCS weight	S1B_427530823	1B	427530823	T/C	0.15	5.42e-07	0.00439	-0.87
SKCS weight	S2A_165870782	2A	165870782	A/T	0.38	8.34e-07	0.00563	0.64
SKCS weight	S2B_18326207	2B	18326207	C/T	0.23	4.55e-07	0.00439	0.63
SKCS weight	S2B_533178165	2B	533178165	C/G	0.09	4.42e-07	0.00439	-1.11
SKCS weight	S2D_563799166	2D	563799166	G/T	0.07	1.16e-05	0.0522	-1.04	QSkw.hwwgr-2DL (IWA5252, 552 Mb)	Li et al. 2016
SKCS weight	S2D_613442636	2D	613442636	G/T	0.05	1.77e-06	0.00896	1.36
SKCS weight	S6B_583281710	6B	583281710	G/A	0.11	1.77e-07	0.00439	0.75
SKCS weight	S7B_686004231	7B	686004231	G/A	0.09	3.31e-07	0.00439	-1.15
SKCS weight	S7D_7495567	7D	7495567	G/T	0.05	1.14e-06	0.00657	1.42
Test weight	S2A_762292662	2A	762292662	T/G	0.23	8.08e-06	0.0289	-0.31	IWB35564 (740 Mb)	Jernigan et al. 2018
Test weight	S4B_413497949	4B	413497949	C/T	0.09	4.02e-08	0.000543	-0.39
Test weight	S5A_611568887	5A	611568887	A/G	0.25	1.79e-08	0.000362	0.24
Test weight	S5B_506953332	5B	506953332	T/A	0.21	1.76e-06	0.0142	-0.21
Test weight	S5B_550910513	5B	550910513	T/C	0.43	3.72e-06	0.0215	0.19
Test weight	S5B_605171604	5B	605171604	T/C	0.09	4.76e-06	0.0215	0.27
Test weight	S6A_46675024	6A	46675024	C/G	0.06	5.32e-06	0.0215	-0.36
Test weight	S6A_559428977	6A	559428977	G/A	0.26	2.45e-09	9.93e-05	0.27
Test weight	S6B_510608440	6B	510608440	G/A	0.08	4.91e-06	0.0215	0.4
Test weight	S7A_669715941	7A	669715941	T/C	0.14	3.66e-06	0.0215	-0.29
Test weight	S7B_40194878	7B	40194878	G/C	0.18	2.26e-07	0.00229	0.25	QTW.ksu-7B (dh7019, 47 Mb), IWB54370 (48 Mb)	Zhang et al. 2020; Jernigan et al. 2018
Test weight	S7B_636744313	7B	636744313	T/A	0.17	8.54e-06	0.0289	0.28
Grain protein	S1A_585175145	1A	585175145	G/C	0.1	1.33e-05	0.0448	0.28
Grain protein	S1B_46883868	1B	46883868	C/A	0.09	1.04e-10	4.22e-06	0.38
Grain protein	S1B_633974958	1B	633974958	A/G	0.45	9.35e-08	0.000758	-0.18	QGpc.caas-1B.1 (barc81-barc188, 628-638 Mb), QWgc.caas-1B (barc81 (628Mb)/wmc206 (634 Mb)): Trait= wet gluten content	Li et al. 2009
Grain protein	S2A_612836091	2A	612836091	C/T	0.05	5.91e-06	0.0218	-0.31
Grain protein	S3B_405161312	3B	405161312	T/C	0.27	2.74e-06	0.012	-0.19
Grain protein	S3B_690878020	3B	690878020	T/C	0.44	1.72e-06	0.00994	-0.14
Grain protein	S4A_352495200	4A	352495200	G/A	0.1	1.61e-06	0.00994	-0.23
Grain protein	S4B_63121316	4B	63121316	C/T	0.1	3.36e-08	0.000341	0.31	gwm368 (60 Mb)	Sun et al. 2010
Grain protein	S5D_543253602	5D	543253602	G/A	0.08	1.85e-09	2.5e-05	-0.38	wPt-9788/ wPt-0400 (560 Mb)	Bordes et al. 2011
Grain protein	S6D_471179733	6D	471179733	A/C	0.05	2.95e-06	0.012	0.52
Grain protein	S7A_731026067	7A	731026067	A/T	0.26	1.43e-09	2.5e-05	0.27	Qgpc.7A.1 (wmc525, 713 Mb): trait=grain protein content and dry gluten content	Goel et al. 2019
Grain protein	SUN_86449317	UN	86449317	T/G	0.19	1.45e-05	0.0453	0.22
Grain protein	SUN_351152321	UN	351152321	A/G	0.31	2.75e-06	0.012	-0.19
Break flour yield	S1B_100055026	1B	100055026	T/C	0.08	2.96e-07	0.0024	1	Glu-B3 (Flanked by wPt-1317 at 137 Mb)	El-Feki et al. 2013
Break flour yield	S1B_653681752	1B	653681752	G/T	0.14	1.32e-13	3.52e-09	-1.05
Break flour yield	S2A_678005650	2A	678005650	C/T	0.31	1.74e-13	3.52e-09	0.55
Break flour yield	S3B_630394456	3B	630394456	G/T	0.06	6.94e-07	0.00469	0.79	IWA6254 (630 Mb)	Jernigan et al. 2017
Break flour yield	S4A_584538827	4A	584538827	A/G	0.11	7.69e-11	1.04e-06	-0.87
Break flour yield	S4B_611852943	4B	611852943	G/C	0.08	6.37e-09	6.45e-05	0.7
Break flour yield	S5B_508665777	5B	508665777	T/C	0.07	3.67e-06	0.0165	-0.62
Break flour yield	S7A_34527313	7A	34527313	G/C	0.33	9.84e-06	0.0363	0.27
Break flour yield	S7A_642899331	7A	642899331	C/G	0.14	1.23e-06	0.00713	-0.44
Break flour yield	S7A_732594008	7A	732594008	A/G	0.23	1.6e-06	0.00811	-0.41
Break flour yield	S7D_56065854	7D	56065854	C/G	0.17	4.55e-06	0.0184	-0.44
Flour yield	S1A_9128313	1A	9128313	G/T	0.39	1.09e-06	0.00443	0.38	QFY.ksu-1A (dh12666, 7 Mb)	Zhang et al. 2020
Flour yield	S1A_15686346	1A	15686346	A/G	0.34	2.28e-06	0.0084	-0.31
Flour yield	S1A_587581129	1A	587581129	A/G	0.06	1.2e-05	0.0305	-0.48
Flour yield	S1B_555294134	1B	555294134	C/T	0.1	3.62e-06	0.012	-0.48	Glu-B1 (556 Mb)
Flour yield	S1B_585326031	1B	585326031	C/G	0.44	5.55e-07	0.00322	0.28
Flour yield	S1B_653681752	1B	653681752	G/T	0.14	5.38e-17	2.18e-12	-1.05	QFY.ksu-1B (dh15678/dh10006, 649 Mb)	Zhang et al. 2020
Flour yield	S2A_57924183	2A	57924183	A/G	0.42	9.1e-06	0.0246	-0.25
Flour yield	S3A_621592864	3A	621592864	C/T	0.31	7.74e-06	0.0224	-0.31
Flour yield	S5A_382294123	5A	382294123	G/A	0.24	1.37e-11	1.84e-07	0.55	IWB76667 (384 Mb)	Jernigan et al. 2018
Flour yield	S5B_508665777	5B	508665777	T/C	0.07	2.14e-07	0.00145	-0.64
Flour yield	S6B_19335996	6B	19335996	G/A	0.07	2.13e-13	4.32e-09	-0.89	IWA7725 (27 Mb)	Jernigan et al. 2017
Flour yield	S6D_471614981	6D	471614981	T/C	0.35	1.88e-07	0.00145	-0.32
Flour yield	S7A_66283612	7A	66283612	A/C	0.33	8.24e-07	0.00417	-0.34
Flour yield	S7A_735818991	7A	735818991	C/G	0.22	9.6e-07	0.00432	0.36
Flour yield	S7B_123656516	7B	123656516	G/C	0.15	7.25e-10	7.34e-06	-0.6
Milling score	S1D_14707739	1D	14707739	G/T	0.08	4.78e-08	0.000388	1.49
Milling score	S2B_47200283	2B	47200283	C/G	0.22	5.52e-06	0.0224	1
Milling score	S2B_130028901	2B	130028901	G/C	0.27	6.33e-06	0.0233	-0.59
Milling score	S2B_759735490	2B	759735490	T/C	0.27	3.51e-11	1.42e-06	1.01
Milling score	S3B_82495634	3B	82495634	G/C	0.07	1.64e-06	0.00948	1.17
Milling score	S4A_724316409	4A	724316409	G/A	0.27	1.67e-05	0.0519	0.58
Milling score	S5A_20640566	5A	20640566	C/T	0.09	1.41e-08	0.000229	-1.24
Milling score	S5B_68052478	5B	68052478	A/T	0.36	2.19e-06	0.0111	0.71
Milling score	S5B_503326206	5B	503326206	C/T	0.19	2.49e-06	0.0112	-0.78
Milling score	S6B_27918221	6B	27918221	C/T	0.24	5.81e-08	0.000393	0.9
Milling score	S6D_471614981	6D	471614981	T/C	0.37	1.7e-08	0.000229	-0.83
Milling score	S7D_319849357	7D	319849357	G/A	0.14	4.16e-08	0.000388	1.25
Milling score	SUN_31626104	UN	31626104	G/T	0.25	1.08e-05	0.0363	0.65
Ash	S1D_20702150	1D	20702150	G/T	0.23	2.54e-06	0.0103	0.01
Ash	S1D_488805272	1D	488805272	G/A	0.17	3.53e-06	0.013	0.01
Ash	S2A_77744254	2A	77744254	G/A	0.09	1.18e-05	0.0399	-0.01
Ash	S2B_794429290	2B	794429290	C/T	0.3	5.61e-07	0.00379	-0.01
Ash	S2D_551847796	2D	551847796	G/C	0.1	2.19e-06	0.00985	-0.01
Ash	S3D_540232458	3D	540232458	C/A	0.08	1.6e-05	0.0499	-0.01
Ash	S4A_120144412	4A	120144412	T/C	0.1	4.63e-08	0.000485	-0.02
Ash	S5A_3649534	5A	3649534	C/A	0.33	3.13e-07	0.00253	0.01	Qgac.cob-5A (gwm443, 11 Mb)	El-Feki et al. 2013
Ash	S5B_64633223	5B	64633223	G/A	0.05	7.56e-07	0.00383	-0.02	Qgac.cob-5B.1 (gwm540, 67 Mb)	El-Feki et al. 2013
Ash	S5B_68052478	5B	68052478	A/T	0.36	1.49e-09	3.02e-05	-0.01
Ash	S5D_416596873	5D	416596873	T/G	0.1	1.33e-10	5.38e-06	0.02
Ash	S6D_469583807	6D	469583807	G/C	0.1	7e-07	0.00383	0.01
Ash	S7B_624947199	7B	624947199	C/A	0.05	4.79e-08	0.000485	0.02
Flour protein	S1B_46883868	1B	46883868	C/A	0.09	1.67e-09	3.37e-05	0.29
Flour protein	S2A_159882069	2A	159882069	C/T	0.09	4.24e-07	0.00246	0.24
Flour protein	S2D_28763299	2D	28763299	G/A	0.34	1.17e-08	0.000119	-0.18	QGpc.caas-2D (wmc111, 14 Mb), QWgc.WY-2D.5 (gdm35-cau14.2, 14-17 Mb, trait= wet gluten content)	Li et al. 2009, Li et al. 2012a
Flour protein	S3B_690878020	3B	690878020	T/C	0.44	8.56e-09	0.000116	-0.19
Flour protein	S4A_514430898	4A	514430898	C/T	0.46	3.11e-12	1.26e-07	0.19
Flour protein	S4B_63121316	4B	63121316	C/T	0.1	2.21e-06	0.00995	0.22
Flour protein	S5D_135645455	5D	135645455	G/A	0.35	2.28e-08	0.000185	-0.17
Flour protein	S7A_32805734	7A	32805734	G/A	0.27	1.27e-06	0.00646	-0.16
Flour protein	S7A_730416426	7A	730416426	G/A	0.21	1.06e-05	0.04	0.13	qGPC.7A.1 (Trait=Grain protein content)/ QGC.7A.1 (Trait= dry gluten content) both flanked by wmc525 (713 Mb)	Goel et al. 2019
Flour protein	S7D_507227865	7D	507227865	G/T	0.05	1.09e-05	0.04	-0.32
Flour protein	SUN_351152321	UN	351152321	A/G	0.31	1.35e-07	0.000913	-0.19
SDS sedimentation	S1A_5326555	1A	5326555	G/A	0.3	1.59e-06	0.00865	-0.37
SDS sedimentation	S1B_561712520	1B	561712520	G/A	0.4	8.53e-14	3.45e-09	0.48	Glu-B1 (556 Mb), IWB14950 (558 Mb)	Jernigan et al. 2018
SDS sedimentation	S1D_121990680	1D	121990680	T/G	0.07	1.08e-06	0.00726	-0.67
SDS sedimentation	S1D_223797230	1D	223797230	C/A	0.05	1.78e-06	0.00865	-0.75
SDS sedimentation	S1D_411063068	1D	411063068	T/A	0.14	1.95e-10	3.95e-06	0.65
SDS sedimentation	S2B_155110438	2B	155110438	A/G	0.42	2.14e-06	0.00865	-0.33
SDS sedimentation	S3A_697202279	3A	697202279	T/C	0.09	7.4e-06	0.025	0.47
SDS sedimentation	S3B_723505334	3B	723505334	T/G	0.43	1.18e-09	1.59e-05	-0.42
SDS sedimentation	S5A_585018041	5A	585018041	A/G	0.44	1.97e-06	0.00865	0.33
SDS sedimentation	S5A_633105837	5A	633105837	C/A	0.06	3.25e-06	0.012	-0.75
SDS sedimentation	S5B_539075483	5B	539075483	A/G	0.11	7.34e-08	0.000744	0.61	QSsd.caas-5B (barc4, 527 Mb)	Li et al. 2012b
SDS sedimentation	S7A_108785365	7A	108785365	G/A	0.07	1.06e-05	0.0332	0.93
SDS sedimentation	S7A_675198728	7A	675198728	C/T	0.11	1.42e-07	0.00115	-0.57
Water SRC	S1B_547973154	1B	547973154	C/T	0.1	5.59e-08	0.000378	0.6	Glu-B1 (556 Mb)
Water SRC	S1B_653681752	1B	653681752	G/T	0.14	1.25e-10	5.08e-06	0.92	IWB27057 (652 Mb)	Jernigan et al. 2018
Water SRC	S2A_613720768	2A	613720768	T/C	0.06	2.02e-07	0.00102	-0.74
Water SRC	S2B_66559534	2B	66559534	C/A	0.08	5.49e-07	0.00222	0.69	IWA820 (44 Mb)	Jernigan et al. 2017
Water SRC	S3A_24993876	3A	24993876	C/T	0.08	1.49e-07	0.000861	0.74
Water SRC	S5A_382294123	5A	382294123	G/A	0.24	2.88e-08	0.000233	-0.46
Water SRC	S5A_673550305	5A	673550305	C/G	0.37	1.18e-09	1.59e-05	-0.45
Water SRC	S6B_29771821	6B	29771821	G/C	0.35	2.97e-07	0.00134	-0.36	IWA7725 (27 Mb)	Jernigan et al. 2017
Water SRC	S7A_709765148	7A	709765148	G/T	0.12	9.56e-10	1.59e-05	0.69
Water SRC	S7B_539196288	7B	539196288	A/G	0.07	1.35e-08	0.000137	0.72
Water SRC	S7D_327690580	7D	327690580	G/A	0.26	8.76e-06	0.0323	-0.38
FSV	S1A_534055653	1A	534055653	G/T	0.05	1.7e-06	0.0084	0.74	Glu-A1 (close to wmc312 at 511 Mb)	El-Feki et al. 2013
FSV	S1B_6678732	1B	6678732	A/C	0.28	8.9e-09	0.00036	-0.38
FSV	S2A_705583892	2A	705583892	T/C	0.1	2.86e-06	0.00965	0.44
FSV	S2B_7653964	2B	7653964	C/T	0.19	2.28e-06	0.0084	0.43
FSV	S2B_31382050	2B	31382050	G/C	0.48	1.74e-06	0.0084	-0.27
FSV	S3D_266839264	3D	266839264	A/G	0.29	2.21e-06	0.0084	0.31
FSV	S3D_601013637	3D	601013637	A/G	0.13	4.77e-07	0.00322	0.49
FSV	S4A_12168393	4A	12168393	C/T	0.33	3.61e-07	0.00322	-0.33
FSV	S4B_541252759	4B	541252759	A/G	0.15	2.04e-06	0.0084	-0.44
FSV	S5D_86308878	5D	86308878	C/A	0.05	4.1e-08	0.000831	0.8
FSV	S7A_200608114	7A	200608114	G/T	0.18	1.28e-05	0.0371	0.45
FSV	S7A_583357214	7A	583357214	G/A	0.05	4.2e-07	0.00322	0.73
FSV	S7B_540056850	7B	540056850	C/T	0.06	6.71e-08	0.000906	0.66
FSV	S7D_38000037	7D	38000037	C/T	0.06	5.62e-06	0.0175	-0.63
Cookie diameter	S1A_586706397	1A	586706397	G/T	0.06	1.89e-09	3.83e-05	-0.08
Cookie diameter	S1B_573323546	1B	573323546	G/A	0.12	6.74e-06	0.0262	-0.06	Glu-B1 (556 Mb)
Cookie diameter	S2D_28832058	2D	28832058	T/C	0.4	2.25e-06	0.0101	0.04
Cookie diameter	S4A_583968823	4A	583968823	G/A	0.1	8.52e-08	0.000577	0.06
Cookie diameter	S4A_688407511	4A	688407511	G/A	0.17	5.03e-08	0.000509	-0.05
Cookie diameter	S4B_667833352	4B	667833352	C/T	0.18	1.33e-06	0.00673	-0.06
Cookie diameter	S5A_555334864	5A	555334864	C/T	0.43	1.27e-09	3.83e-05	0.05
Cookie diameter	S5B_418463680	5B	418463680	A/T	0.18	9.94e-08	0.000577	-0.06
Cookie diameter	S5B_571725191	5B	571725191	T/A	0.36	7.11e-06	0.0262	0.03
Cookie diameter	S5B_580976632	5B	580976632	A/C	0.18	1.25e-05	0.0389	0.04
Cookie diameter	S7B_648784573	7B	648784573	G/A	0.1	4.48e-08	0.000509	0.07
Cookie diameter	S7D_56065854	7D	56065854	C/G	0.18	9.97e-08	0.000577	-0.05
Cookie diameter	SUN_82579190	UN	82579190	G/C	0.14	9.93e-06	0.0335	-0.05
a SKCS, Single Kernel Characterization System; SDS sedimentation, flour sodium dodecyl sulfate sedimentation; Water SRC, water solvent retention capacity; FSV, flour swelling volume.
b Significant single-nucleotide polymorphism (SNP).
c Physical position of SNP sequence based on Wheat Chinese Spring IWGSC RefSeq v1.0.
d SNP major allele/minor allele, the allele in bold is the allele associated with higher phenotypic value.
e Minor allele frequency of the SNP.
f P value of the significant SNP.
g False discovery rate of the significant SNP.
h For more than one previously identififed QTL, reference order is the same as QTL order
